# Supplementary material for: Imaging the time course of DNA damage response at a nonrepetitive endogenous locus
Source: Cell Rep Methods. 2025 Nov 3;5(11):101219. doi: 10.1016/j.crmeth.2025.101219 (PMC12664897; doi:10.1016/j.crmeth.2025.101219)
Supplement: Table S1. DNA/RNA oligonucleotide sequences used in vfCRISPR and GOLDFISH experiments, related to Figure 1 [file mmc2.xlsx]

## Sheet: CRISPR-Cas9
CRISPR-Cas9 DSB induction
CRISPR gRNAs	Sequence (5' -> 3')
ACTB crRNA	GCUAUUCUCGCAGCUCACCAGUUUUAGAGCUAUGCUGUUUUG
MUC4 crRNA	UGUUAACCAGCGGAGCCCCGGUUUUAGAGCUAUGCUGUUUUG
	*Bold indicates RNA sequences hybridizing with target DNA
vfCRISPR gRNA
ACTB cgRNA	GCUAUUCUCGCAGCUCACCAGUUUUAGAGCUAUGCUGUUUUG
	*Red indicates dT-NPOM replacement; bold indicates RNA sequences hybridizing with target DNA
tracrRNA	AGCAUAGCAAGUUAAAAUAAGGCUAGUCCGUUAUCAACUUGAAAAAGUGGCACCGAGUCGGUGCUUU

## Sheet: PCR
PCR primers for Sanger sequencing
Primer site	Sequence (5' -> 3')
ACTB F	TGGCGGCCTAAGGACTCG
ACTB R	CTTCAGGGTGAGGATGCCTCTC
MUC4 F	GGGATCTGGAACTGCAGCT
MUC4 R	AGAGTTGTGAGTGCCTGCTG

## Sheet: GOLDFISH
GOLDFISH DSB genomic labeling
ACTB GOLDFISH DNA template sequences for sgRNA generation (5' -> 3', template strand)
TTCTAATACGACTCACTATAGCTTGATCTGATGAGTCCGTGAGGACGAAACGAGTAAGCTCGTCATCAAGTGTTCCATCATCGTGTTTTAGAGCTAGA
TTCTAATACGACTCACTATAGACCTCACTGATGAGTCCGTGAGGACGAAACGAGTAAGCTCGTCtgaggtgggcggatcatttgGTTTTAGAGCTAGA
TTCTAATACGACTCACTATAGTCCTGCCTGATGAGTCCGTGAGGACGAAACGAGTAAGCTCGTCgcaggagaatggtgtgaaccGTTTTAGAGCTAGA
TTCTAATACGACTCACTATAGTCCTAGCTGATGAGTCCGTGAGGACGAAACGAGTAAGCTCGTCctaggagaccaacagatagaGTTTTAGAGCTAGA
TTCTAATACGACTCACTATAGTACTAACTGATGAGTCCGTGAGGACGAAACGAGTAAGCTCGTCttagtagttcgagaccagccGTTTTAGAGCTAGA
TTCTAATACGACTCACTATAGACCTTGCTGATGAGTCCGTGAGGACGAAACGAGTAAGCTCGTCcaaggtgggcggatcacctgGTTTTAGAGCTAGA
TTCTAATACGACTCACTATAGTTATTTCTGATGAGTCCGTGAGGACGAAACGAGTAAGCTCGTCaaataaaaTGAAAGTACTGAGTTTTAGAGCTAGA
TTCTAATACGACTCACTATAGGTCTCACTGATGAGTCCGTGAGGACGAAACGAGTAAGCTCGTCTGAGACACACCACCTCCCCAGTTTTAGAGCTAGA
TTCTAATACGACTCACTATAGCACTCGCTGATGAGTCCGTGAGGACGAAACGAGTAAGCTCGTCcgagtggatggcttgaggccGTTTTAGAGCTAGA
TTCTAATACGACTCACTATAGCATCTCCTGATGAGTCCGTGAGGACGAAACGAGTAAGCTCGTCgagatggggtttcaccacgaGTTTTAGAGCTAGA
TTCTAATACGACTCACTATAGCACCTGCTGATGAGTCCGTGAGGACGAAACGAGTAAGCTCGTCcaggtgcacgccaccctgccGTTTTAGAGCTAGA
TTCTAATACGACTCACTATAGGGTGTCCTGATGAGTCCGTGAGGACGAAACGAGTAAGCTCGTCgacaccagggaccagtttcgGTTTTAGAGCTAGA
TTCTAATACGACTCACTATAGGCCTTGCTGATGAGTCCGTGAGGACGAAACGAGTAAGCTCGTCcaaggcgggtggatcacctgGTTTTAGAGCTAGA
TTCTAATACGACTCACTATAGCAGCATCTGATGAGTCCGTGAGGACGAAACGAGTAAGCTCGTCatgctgcctaggctgcatttGTTTTAGAGCTAGA
TTCTAATACGACTCACTATAGTGCTGTCTGATGAGTCCGTGAGGACGAAACGAGTAAGCTCGTCacagcaggcCcaattagataGTTTTAGAGCTAGA
TTCTAATACGACTCACTATAGCAGATACTGATGAGTCCGTGAGGACGAAACGAGTAAGCTCGTCtatctggcacaaatagtgatGTTTTAGAGCTAGA
TTCTAATACGACTCACTATAGGGGTGGCTGATGAGTCCGTGAGGACGAAACGAGTAAGCTCGTCCCACCCCAGAGAGCCCTTCAGTTTTAGAGCTAGA
TTCTAATACGACTCACTATAGCAGATTCTGATGAGTCCGTGAGGACGAAACGAGTAAGCTCGTCAATCTGACCTGCaactagctGTTTTAGAGCTAGA
TTCTAATACGACTCACTATAGGGGCGCCTGATGAGTCCGTGAGGACGAAACGAGTAAGCTCGTCGCGCCCAGTCTCCAGTCACAGTTTTAGAGCTAGA
TTCTAATACGACTCACTATAGCTCAGGCTGATGAGTCCGTGAGGACGAAACGAGTAAGCTCGTCCCTGAGACAGCCCCACTCCCGTTTTAGAGCTAGA
TTCTAATACGACTCACTATAGGCAGTGCTGATGAGTCCGTGAGGACGAAACGAGTAAGCTCGTCCACTGCCCcacccttttgcaGTTTTAGAGCTAGA
TTCTAATACGACTCACTATAGGTGGCCCTGATGAGTCCGTGAGGACGAAACGAGTAAGCTCGTCGGCCACATTGTGAACTTTGGGTTTTAGAGCTAGA
ACTB GOLDFISH Probe Sequences (5' -> 3')
GGATATGGGCAGTGATGTGACTTCC
AACGTGTCTGACAATCAACCAATGC
CATTCTGTCTTGGAGGTTGTATCTC
CCCCAGTCAATCCATGCCT
CAGCTCAAGCATTCTTCCTCCAGGA
CTCAAGAGTGACGGCCCAATTAGCC
ACAGTAAACTATGATCACAGTGCTG
GAAATAGGCTGGACGTGATGG
CAGCACTTTGGGGAGCCA
GAGTGACAGCTCCTCTCTCCCTA
GCCCATGTTCAGTGATCCTTTGC
TCTGTGTTTCTGGCCCTCTTCCTC
TTCTCTTGGAGTAGGTGGTGGCAG
AGACGCTTGTGCAGCTATACGCAA
GGACTTCCTTGGCAAGAAGC
CCTATGGGTGAAGCTGTCCC
CAATGTCAGCAGTCCCGTC
GCTTATTGCGTACACCATCTCTATT
CTTCTTTCCCTGCAACTAGATAGTC
AAGGAGTGCACAACCGCCGGGC
GGCTCAAATGACCCACCTGCCTCA
AAGAGTCACGGTCTTGTTCTGTCA
GGATTACAAGCATGCGTCACC
GTTTGAAGTATGTCTACACCTGCAA
TCGTGTTCATCAAAGTCTCTGCTCT
TGCCTTCGTGCTTGTGATGTCTTCC
GTGAGGACACGGAACACATCT
GGTTCTCCTCTATACCCGCAC
TAAATCCTCACTTCCAGACTGACAG
CTTGTCCAGGTCATCTCAGTAGCCT
TGAATGATTAAGTGGCCCAAGGTGG
GCAGAAATCAGACCAAAAGAGCTAG
GCACAGTTGAGAGTCCAGGCCTCCT
TGTTTGGGGTAAACGGCATCCCTGC
TTGGTTTCTTCTTGCGAGAGTATTT
AGGGCCCTGTAGAACAATGAG
AGGCAGGCCCTGAGGTCCAG
CAGCATGGGTCACGAACAAA
CTCAGAGGCCACGGGATG
GAATCCAGACCTCAGCCCATAGC
CCAACTTGACTTTGATTCCAGGT
GGATGAACAGGTAGGAATTGCG
CTCCTAAGCCTATGGGAGCCT
CCCATAGGTGAAGGCAAAGGC
CAGCTAGGAACACCCACTACA
AACACCGTGCCCAGCTAC
AGTGAGGCATGGCACCTGAGC
CAAGCATCTGCACTCTGGGTG
GGAGACATAGAAGGGCCAGGC
GAGACCTGACCCCTGAGCCT
GTCAAGGCAGGAGGGATCTC
CTGGGTAAGGACAAGTTGGC
CCAGCCACACCACAAAGTCACACTT
TGTGCACTTTTATTCAACTGGTCTC
AGACCAAAAGCCTTCATACATCTCA
CTATCACCTCCCCTGTGTGGACTTG
GGGGTGGCTTTTAGGATGGCAAGGG
TGTAACAACGCATCTCATATTTGGA
CAACAATGTGCAATCAAAGTCCTC
ACTGCTGTCACCTTCACCGTTCCAG
CTTGTTTTCTGCGCAAGTTAGGTTT
TAAGTCATAGTCCGCCTAGAAGC
CCGGACTCGTCATACTCCTGCT
AAGGTGGACAGCGAGGCCAGG
ACAGGACCCCACAGCCG
AAGACACCCACCTTGATCTTCATTG
TCTCCTTCTGCATCCTGTCGGCAAT
GCGTACAGGTCTTTGCGGATGTCCA
GGAGTTGAAGGTAGTTTCGTGGAT
CAGAGCCGGGAGACAGTCTC
CGGAACCGCTCATTGCCAATGG
TTGCTCGAAGTCCAGGGCGACGTA
GCTTCTCCTTAATGTCACGCA
GTAGTCAGTCAGGTCCCGG
CGCAGGATGGCATGGGG
MUC4 GOLDFISH DNA template sequences for sgRNA generation (5' -> 3', template strand)
ACAGCATAGCTCTAAAACTCCAGACATCGCCGGGCTGCTATAGTGAGTCGTATTAATTTC
ACAGCATAGCTCTAAAACCCTTGTCGCTTCCCTTGCTCTATAGTGAGTCGTATTAATTTC
ACAGCATAGCTCTAAAACCAAAGACTCAGACACCCAGCTATAGTGAGTCGTATTAATTTC
ACAGCATAGCTCTAAAACCTTCACCAGCATGGCTTCTCTATAGTGAGTCGTATTAATTTC
ACAGCATAGCTCTAAAACCCACGTCCTCACGGTGGGACTATAGTGAGTCGTATTAATTTC
ACAGCATAGCTCTAAAACACCGTTCACCACTGCTTTTCTATAGTGAGTCGTATTAATTTC
ACAGCATAGCTCTAAAACGGTCAGATGTGTGGGTGCCCTATAGTGAGTCGTATTAATTTC
ACAGCATAGCTCTAAAACTGTCTAGCCCACCTCTGTCCTATAGTGAGTCGTATTAATTTC
ACAGCATAGCTCTAAAACGGAGCACAGTGGGGTTTCCCTATAGTGAGTCGTATTAATTTC
MUC4 GOLDFISH Probe Sequences (5' -> 3')
ACAGACCCCTCTGCCCCTCT
CACCGAGGACACCAAAACTC
CTGGGACAGGCCACCTCAAC
AGAACCCCCGGTCTATCTGT
GGGTCTTTATGGGCCCCTCC
GGCCACAGCGCACTCCACGG
CAGGCAGGGGAGGGGACGCC
GCAAGTGCAGGGCAGGCAGG
ACCCCAGGGAGGTGACAGGC
AATAGGCCTTGGTCTCCAGC
CACAGGGAAAGGCAACTGGG
GAAGCCTGGCCGTCCTGGTT
CCCCAGGCAGGAATGACTCA
CAGATGGAAATTTGGTGTCT
GTTAAAGGATAAGGCACAGC
AGGAACAGCCCTGGCTCTCA
GCTGCCGCAATGAGGGTTTC
AAAACACAGGGTTTCCACAA
CACACTGAAGCCCAGGCCAG
GCAGGACCCTCACCCAGGCT
TAGGGTCTGTTTGCACACTT
ACAGATGACCTGCCTATACT
CCTTTTGGCTCCCTGAAGGG
GGCAGCTGCTGGAGGACTGG
GCGGGTGGGCAGCCCCCACC
CCTTGGCAGGAAAAGCAGTC
AGATGGTCGTGGCTGGGAGA
AAGTGGAGCTGGGCCAGGAG
GTCCTTTGCGTCGCTAAGGG
GCTAGGCATGTCGTGGAGCG
GGGCGTCTCCATGACGACCC
AGGAGTGAAGGACTGTTGGT
AAGCACGGGGGCGTGACCCG
GCAAGACCTGGGGTGGGCGT
GGGTCTGTGGAGAGGAGCGC
AGCTCCATGTGGAGCCAGGA
AAATGTGCTGGGTACCAGCT
TGAGTTTCCAAATCTGTGAT
AGGGCCCCGGTCCCCTGTGT
CCTGTGACCAGGCCCTGCCC
TCTTTGCCGTGAACTGTTCT
GGATTTAGGAGCCCCAGGGC
ACTCCCAGAGCGAGGCTGGG
GAAGGAGTCTCCACGGGAAT
GGCCCTGCCCTGCAGATGTG
AGGCCGGAAGGAGCCGCCAC
CAACCCCGCTCCAGTGCTCA
CACCCCCACCCCACCCTGGC
TCCCTACACCTCCCCACCCT
AGGGCAAAGGAAACTGCCAC
TCGGGATGTTTCAGGACTAG
GTGCCGTTTAAAGGCTGCAA
CCTGGGAGTGAGTCAGAAGG
CTTGGGCGCATATTTGAGGA
AACAGTCGCCGAGGGAAAAT
TGCCCTGCCTCTCAGCAGGC
AGCTGGGGTTAGAGTCTCAG
GGAGAGTCTGGGGTCCAGAG
GCTTCAGGACCAAGTTTTAT
CACACTTTCCAGGCTGTCCC
CTCGGGGGCCCCCGTCCTCT
GAGGGATGCCAGGCCTGTGG
TCCTCCGTGTACAGAGCTGG
GCTCGTAGCCCCGGCATTGG
CATTTGGGTCACGGCCTTGC
TCTGAGCTCGGGTTTAAAAG
GAGGGTGGTGCGGAGGAGGC
GGAGAGGGGCAGGCCGGCCG
GAAGATCGGGAGACAGCAGC
AGGACCCTGGGAATGGAGAG
GACAGGTGAGACGCAGACAA
TAAAGCTGCAGGGTGAGAGG
TGGGTGATGGAGACGGAAGA
GGGTAGAGGGGATGCCAGGA
GTACACCCTTGTGTACAGAG
AGGAACAGAGTCAAGGAGAA
AAAGACAGGCAGAGCCAGAG
GAGCCCAGGCTTACTCGCAG
AGAGAACAGAGGGCCAGAGA
GAGAATGCTCGAAAGAGAGA
AAGATCTGAGGGGAAAGACA
GGCATGAACTGGCAGATACG
AGAGGAGAAAAGTGGGGAAG
